# Supplementary material for: Deep Neuromuscular Block Improves Surgical Conditions during Bariatric Surgery and Reduces Postoperative Pain: A Randomized Double Blind Controlled Trial
Source: PLoS One. 2016 Dec 9;11(12):e0167907. doi: 10.1371/journal.pone.0167907 (PMC5148011; doi:10.1371/journal.pone.0167907)
Supplement: S1 File — (XLSX) [file pone.0167907.s002.xlsx]

## Sheet: bliss 3.0
					RANDOMISATION	MEAN L-SRS		RANDOMISATION	MEAN L-SRS
	0	5			1	4.5		2	4.75			randomisatie		0=single 1=moderate 2= deep
	0	4			1	5		2	5
	0	4.67			1	3.6		2	4.6
	0	4.33			1	5		2	5
	0	4			1	5		2	5
	0	4.25			1	4		2	5
	0	4			1	5		2	5
	0	4.25			1	4.25		2	5
	0	3.8			1	5		2	5
	0	3.33			1	4.5		2	5
	0	4			1	4.25		2	5
	0	3.2			1	4		2	5
	0	3.25			1	3.25		2	4.5
	0	3.25			1	5		2	4
	0	4			1	4.25		2	5
	0	4.25			1	5		2	4.75
	0	3			1	4.67		2	4.67
	0	3.6			1	4.67		2	5
	0	2.43			1	5		2	5
	0	4.25			1	3.17		2	4.67
	0	4.5			1	4.25		2	4.33
	0	3.33			1	4		2	5
	0	5			1	5		2	5
	0	5			1	4		2	5
	0	4.33			1	4		2	4.25
	0	4			1	3.6		2	5
	0	4			1	4.25		2	4.5
	0	4			1	3		2	5
	0	3.17			1	2.8		2	5
	0	4.5			1	4.5		2	5
	0	4.25			1	3.2		2	4.4
	0	4			1	5		2	5
	0	4.75			1	4		2	5
	0	4.5			1	3		2	5
	0	3.5			1	4.33		2	5
	0	5			1	5		2	5
	0	5			1	2		2	5
	0	4.5			1	5		2	5
	0	4			1	5		2	4.6
	0	4.2			1	4.6		2	5
	0	4.75			1	5		2	5
	0	4.5			1	4		2	4.8
	0	4.25			1	5		2	4.67
	0	4.75			1	4.25		2	5
	0	4			1	4.6		2	5
	0	4.67			1	4.6		2	5
	0	3.5			1	4.33		2	4.5
	0	3.2			1	3.6		2	4.6
	0	4.67			1	4.33		2	5
	0	4			1	5		2	4.75
